# Supplementary material for: Magnetic and Luminescence Properties of 8-Coordinate Holmium(III) Complexes Containing 4,4,4-Trifluoro-1-Phenyl- and 1-(Naphthalen-2-yl)-1,3-Butanedionates
Source: Molecules. 2022 Feb 8;27(3):1129. doi: 10.3390/molecules27031129 (PMC8840565; doi:10.3390/molecules27031129)
Supplement: Supplementary file 1 [file molecules-27-01129-s001.zip]

Archive with 1 entries (1 files):
- molecules-1553936-supplementary.pdf
